# Supplementary material for: Effects of a physical exercise programme on bodyweight, body condition score and chest, abdominal and thigh circumferences in dogs
Source: BMC Vet Res. 2024 Jul 6;20:299. doi: 10.1186/s12917-024-04135-3 (PMC11227157; doi:10.1186/s12917-024-04135-3)
Supplement: Supplementary file 1 — Supplementary Material 1 [file 12917_2024_4135_MOESM1_ESM.xlsx]

## Sheet: Raw data
Dog nr	Sample: 1 (Basline), 2 (After exercise)	Group: 1 (2 km,) 2 (5-10 km)	Body weight (kg)	BCS (1-9)	Cranial chest mean (cm)	Widest chest mean (cm)	9:th rib mean (cm)	Cranial abdomen mean (cm)	Caudal abdomen mean (cm)	Thigh mean (cm)
1	1	1	28	6		74.3333	72.6667	62.1667	59.1667	28.6667
1	2	1	28	5	77.3333	72.9333	72.3333	62.0667	60.2333	29.6333
2	1	2	16.2	5		59.8333	57.6667	49.3667	47.3667	23.7667
2	2	2	16.6	5	60.2667	58.1	58.8333	48.7333	46.6667	26.0333
3	1	2	17.1	4		58.6667	59.0667	50.8333	49	21.7
3	2	2	17.5	4	58.8	59	58.5333	50.9	48.5667	26.2667
5	1	1	14.5	3		55.8667	56.7	43.4333	40.6	23.4333
5	2	1	14.4	4	55.6667	55.7333	55.6667	44.6	40.6	24.3667
7	1	1	27	5		67.5	65.6667	55.6333	55.2333	30.3667
7	2	1	26.7	4	67.3333	65.6667	64.7333	55.0667	55.4333	31.1
9	1	1	15.9	5		62.8667	61.1	53	48.4333	25.5333
9	2	1	15.8	5	60.4	61.9333	58.4333	48.6667	47.1	29.8667
10	1	2	18.6	4		61.6667	62.0667	47	42.7667	26.3667
10	2	2	18.8	4	65.0667	64.9333	64.1	46.8333	44	28.9667
12	1	2	56	5		89	86.4	74.1667	69.3333	40.2667
12	2	2	58.2	4	89.7667	89	86.8333	73.8	68.5667	45
14	1	1	30.9	6		73.9	72.9	64.6	59.9	28.2
14	2	1	29.6	5	71.6667	70.5667	71.4	60.2333	57	31.2333
16	1	2	13.8	5		56.0667	56	47.8	46.0667	22.9
16	2	2	14.4	5	55.8333	55.6	54.6667	48.3	45.8333	24.6
18	1	2	20.7	5	70.1667	70.2333	69.1	58.6667	53.6667	32
18	2	2	21.5	5	66.6	68.3333	68.0667	55.7	52.7333	31.5667
19	1	2	17.7	6	61.8	63.2667	62.6667	58.6333	56.9333	28.8667
19	2	2	18.6	6	60.9	62.0333	61.5	57.8	53.6667	30.8
20	1	2	17.9	7	62.1667	62.3	62.3333	60.3333	56.4	27.2333
20	2	2	17.1	6	60.0667	60.8333	60.1667	57.1	53.6	27								parat t-test P=0,001
22	1	2	9.8	4	52.4	51.5	50.8333	40.9	40.0667	21.6667								Bara räknat på 11 hundar i den parade analysen
22	2	2	9.6	4	50.8333	50.5	46.5333	38.3	36.2333	20.2								Denna kan ej analyseras i rep mes pga saknas mätningar
23	1	2	31	4	76.8333	73.0667	69	61.8	59.6333	32.9								Kan dock plottas tillsammans med bört cranial i samma figur
23	2	2	29.9	4	75.2333	72.2667	69.2667	56.3333	54.3333	31.0667
24	1	2	44.3	5	89	87	85.1333	80.1667	75.6	40.7								Normalfördelad	Normalfördelad
24	2	2	44.8	5	87.5	85.4667	86.5333	77.5333	75.1333	40.1333
25	1	2	39	5	83.9333	81	81.3333	71.2	69.9	35.5333
25	2	2	38.1	4	81.5667	79.1333	78.9667	69.1667	68.1667	36.8333
26	1	2	22.2	6	71.2	73.5	73.6667	57.4667	55.8333	29.4667
26	2	2	22.5	5	70.5333	71	67	59.3667	53.3	32.0667
27	1	2	30.9	5	76.8667	76.0667	67.4667	67.4667	63.4	31.2333
27	2	2	31	5	77.8	77.1667	73.9333	65.3333	63.5667	34.0667
28	1	1	11.4	6	52.2	52.9667	51.6667	43.9333	42.6333	23.9667
28	2	1	11.2	5	50.3667	51.5	49.3333	43.2333	41.1667	23.4333
30	1	1	25.3	6	71.6667	71	70.7	62.7333	57.7667	29.9667
30	2	1	25.9	5	68.9333	69.3	69.1	59.7	55.9	30.5667
